# Supplementary material for: Oleil Hydroxytyrosol (HTOL) Exerts Anti-Myeloma Activity by Antagonizing Key Survival Pathways in Malignant Plasma Cells
Source: Int J Mol Sci. 2021 Oct 28;22(21):11639. doi: 10.3390/ijms222111639 (PMC8584245; doi:10.3390/ijms222111639)
Supplement: Supplementary file 1 [file ijms-22-11639-s001.zip]

Archive with 1 entries (1 files):
- ijms-1409726-supplementary.pdf
